# Supplementary material for: Two new oribatid mites from the Republic of Rwanda. Plasmobates zarae sp. n. (Acari, Plasmobatidae) and Basilobelba spasmenosi sp. n. (Acari, Basilobelbidae)
Source: Zookeys. 2016 Jun 14;(598):1–25. doi: 10.3897/zookeys.598.8972 (PMC4926670; doi:10.3897/zookeys.598.8972)
Supplement: XML Treatment for Plasmobates zarae [file zookeys.598.8972-treatment1.xml]

<!DOCTYPE tp:taxon-treatment
  PUBLIC "-//TaxonX//DTD Taxonomic Treatment Publishing DTD v0 20100105//EN" "tax-treatment-NSO.dtd">
<tp:taxon-treatment xmlns:tp="http://www.plazi.org/taxpub"><tp:treatment-meta><kwd-group><label>Taxon classification</label><kwd><named-content content-type="kingdom">Animalia</named-content></kwd><kwd><named-content content-type="order">Sarcoptiformes</named-content></kwd><kwd><named-content content-type="family">Plasmobatidae</named-content></kwd></kwd-group><mixed-citation publication-type="journal"><person-group><name><surname>Fernandez</surname><given-names>Nestor</given-names></name><name><surname>Theron</surname><given-names>Pieter</given-names></name></person-group><article-title>Two new oribatid mites from the Republic of Rwanda. <italic><tp:taxon-name><tp:taxon-name-part taxon-name-part-type="genus">Plasmobates</tp:taxon-name-part> <tp:taxon-name-part taxon-name-part-type="species">zarae</tp:taxon-name-part></tp:taxon-name></italic> sp. n. (<tp:taxon-name><tp:taxon-name-part taxon-name-part-type="subclass">Acari</tp:taxon-name-part></tp:taxon-name>, <tp:taxon-name><tp:taxon-name-part taxon-name-part-type="family">Plasmobatidae</tp:taxon-name-part></tp:taxon-name>) and <italic><tp:taxon-name><tp:taxon-name-part taxon-name-part-type="genus">Basilobelba</tp:taxon-name-part> <tp:taxon-name-part taxon-name-part-type="species">spasmenosi</tp:taxon-name-part></tp:taxon-name></italic> sp. n. (<tp:taxon-name><tp:taxon-name-part taxon-name-part-type="subclass">Acari</tp:taxon-name-part></tp:taxon-name>, <tp:taxon-name><tp:taxon-name-part taxon-name-part-type="family">Basilobelbidae</tp:taxon-name-part></tp:taxon-name>)</article-title><source>Zookeys</source><day>14</day><month>6</month><year>2016</year><volume>2016</volume><issue>598</issue><fpage>1</fpage><lpage>25</lpage><pub-id pub-id-type="doi">10.3897/zookeys.598.8972</pub-id></mixed-citation></tp:treatment-meta><tp:nomenclature><tp:taxon-name>
            <tp:taxon-name-part taxon-name-part-type="genus">Plasmobates</tp:taxon-name-part>
            <tp:taxon-name-part taxon-name-part-type="species">zarae</tp:taxon-name-part>
            <object-id xmlns:xlink="http://www.w3.org/1999/xlink" content-type="zoobank" xlink:type="simple">http://zoobank.org/4D90B90C-D50E-4465-B125-128295332B6F</object-id>
          </tp:taxon-name><tp:taxon-status xmlns:xlink="http://www.w3.org/1999/xlink" xlink:type="simple">sp. n.</tp:taxon-status><xref ref-type="fig" rid="F1">Figures 1–8</xref><xref ref-type="fig" rid="F2">, 9–13</xref><xref ref-type="fig" rid="F3">, 14–19</xref><xref ref-type="fig" rid="F4">, 20–24</xref><xref ref-type="fig" rid="F5">, 25–33</xref><xref ref-type="fig" rid="F6">, 34–42</xref><xref ref-type="table" rid="T1">, Table 1</xref></tp:nomenclature><tp:treatment-sec sec-type="etymology"><title>Etymology.</title><p>The specific epithet “<italic>zarae</italic>” is derived from (ζάρα, Grec=pucker, English) due to longitudinal pucker present on <italic>ro</italic> setae.</p></tp:treatment-sec><tp:treatment-sec sec-type="material"><title>Material examined.</title><p>Holotype: Female and two paratypes (adult females): “73/2. Kayove-Rwanda; 2100 mts. 15/V/1973” Leg. P.Werner; deposited in the Collection of the Natural History Museum of Geneva (M.H.N.G), Switzerland; preserved in 70% ethanol. Material studied for <abbrev xmlns:xlink="http://www.w3.org/1999/xlink" xlink:title="Scanning Electron Microscope" xlink:type="simple">SEM</abbrev>: three specimens, not deposited.</p></tp:treatment-sec><tp:treatment-sec sec-type="diagnosis"><title>Diagnosis (adult female).</title><p>Cerotegumental layer. <italic>Amorphous</italic>: bothridial zone, tubercle of seta <italic>in</italic>, <italic>ro</italic> setae insertion, lateral gland, epimeral zone, genital plate and surrounding zone, anal plate and surrounding zone. <italic>Layer with small tubercles</italic>: internal bothridial zone. <italic>Mixed-layer</italic> (mushroom-like microtubercles associated with irregular cauliflower-like microtubercles): infracapitulum, epimeral zone, lateral body zone, basal zone lateral gland. Integument: prodorsum, small foveate to smooth; notogaster, foveate; ventral region rugose to smooth.</p><p>Setation: <italic>simple</italic>: lamellar, notogastral, exostigmatal, epimeral, genital, aggenital anal; <italic>whip-shaped</italic>, <italic>with longitudinal pucker</italic>: rostral setae; <italic>rod-shaped with triangular scales</italic>: interlamellar setae; <italic>simple</italic>, <italic>basally inflated</italic>: subcapitular <italic>a</italic>; <italic>simple spur</italic>: <italic>m</italic>.</p><p>Prodorsum: medial band extension on central part towards anterior, not extending to rostrum. Interlamellar setae inserted on large protuberances, lamellar setae small, rostral setae large, with longitudinal cuticular puckers, inserted on protuberances. Large horn-shaped bothridium, directing laterally, rectilinear wall with basally incised opening. Internal bothridial rings dentate. Whip-shaped sensillus with minute, triangular scales; exostigmatal seta small. Rostrum medially incised, posterior of incision rounded. Notogaster: fovea situated in smooth zone with circumgastrically distributed macropores on fovea margins or inside fovea. Opisthosomal gland apophysis flat, triangular in lateral view, cylindrical in posterolateral view. Six pairs of notogastral setae, all situated posterior to level of opistosomal gland. Lateral region: opening of podocephalic canal on large promontories.</p><p>Ventral region: epimeral setal formula (3-1-2-2). Seven pairs of genital setae; aggenital setae not detected. Three pairs of adanal setae, two pairs of anal setae. Scalps multilayered, medial band extending anteriorly from each scalp. Medial band covers central zone, firmly adhered to prodorsal surface. Nymphal scalps with dentate peripheral ridge. Setae hardly discernible, scalps simple without anterior tuft of filaments. Chinese hat-shaped larval scalp differing greatly from nymphal scalps</p></tp:treatment-sec><tp:treatment-sec sec-type="description"><title>Description.</title><p>
            <italic>Measurements.</italic> <abbrev xmlns:xlink="http://www.w3.org/1999/xlink" xlink:title="Scanning Electron Microscope" xlink:type="simple">SEM</abbrev>: total length with scalps 580–615 μm × 600 μm (measurements on three specimens). Total length without scalps 433–438 μm × 435μm (measurements on three specimens). Notogastral width without scalps 248–<!--PageBreak--><!--PageBreak-->253 μm × 250 μm. Light microscopy: 612–656 μm × 639 μm (measurements on three specimens). Specimens with scalps ovoid, elongate in dorsal view. (Figures <xref ref-type="fig" rid="F1">1</xref>, <xref ref-type="fig" rid="F2">9</xref>, <xref ref-type="fig" rid="F4">22</xref>). In lateral view specimens with scalps appear pyramidal (Figure <xref ref-type="fig" rid="F3">14</xref>); without scalps anterior triangular and posterior rounded (Figure <xref ref-type="fig" rid="F1">2</xref>).</p><fig id="F1" position="float" orientation="portrait"><label>Figures 1–8.</label><caption><p>
          <italic><tp:taxon-name><tp:taxon-name-part taxon-name-part-type="genus">Plasmobates</tp:taxon-name-part> <tp:taxon-name-part taxon-name-part-type="species">zarae</tp:taxon-name-part></tp:taxon-name></italic> sp. n. Adult; <bold>1–5</bold> optical microscopy image <bold>6–8</bold> <abbrev xmlns:xlink="http://www.w3.org/1999/xlink" xlink:title="Scanning Electron Microscope" xlink:type="simple">SEM</abbrev> <bold>1</bold> dorsal view <bold>2</bold> lateral view <bold>3</bold> frontal view <bold>4</bold> lamellar setae <bold>5</bold> promontories podocephalic canal <bold>6</bold> dentate peripheral ridge (<italic>p.d.r</italic>), lateral inclined view <bold>7</bold> cerotegumental layer and cuticular microsculpture <bold>8</bold> dentate peripheral ridge (<italic>p.d.r</italic>), frontal view. Abbreviations: see Materials and methods. Scale: <bold>1</bold> = 100 μm; <bold>2</bold> = 200 μm; <bold>3</bold> = 70 μm; <bold>8</bold> = 50 μm; <bold>6</bold> = 30 μm; <bold>7</bold> = 10 μm; <bold>4, 5</bold> = 5 μm.</p></caption><graphic xmlns:xlink="http://www.w3.org/1999/xlink" xlink:href="zookeys-598-001-g001.jpg" position="float" orientation="portrait" xlink:type="simple" id="oo_92347.jpg"/></fig><fig id="F2" position="float" orientation="portrait"><label>Figures 9–13.</label><caption><p>
          <italic><tp:taxon-name><tp:taxon-name-part taxon-name-part-type="genus">Plasmobates</tp:taxon-name-part> <tp:taxon-name-part taxon-name-part-type="species">zarae</tp:taxon-name-part></tp:taxon-name></italic> sp. n. Adult; <abbrev xmlns:xlink="http://www.w3.org/1999/xlink" xlink:title="Scanning Electron Microscope" xlink:type="simple">SEM</abbrev> micrographs. <bold>9</bold> dorsal view with scalp and cerotegument layer <bold>10</bold> rostral setae, detail <bold>11</bold> rostral setae, general view <bold>12</bold> interlamellar seta <bold>13</bold> medial band detail, dorsal view. Abbreviations: see Materials and methods. Scale: <bold>9</bold> = 100 μm; <bold>11, 13</bold> = 20 μm; <bold>12</bold> = 5 μm; <bold>10</bold> = 2 μm.</p></caption><graphic xmlns:xlink="http://www.w3.org/1999/xlink" xlink:href="zookeys-598-001-g002.jpg" position="float" orientation="portrait" xlink:type="simple" id="oo_92348.jpg"/></fig><fig id="F3" position="float" orientation="portrait"><label>Figures 14–19.</label><caption><p>
          <italic><tp:taxon-name><tp:taxon-name-part taxon-name-part-type="genus">Plasmobates</tp:taxon-name-part> <tp:taxon-name-part taxon-name-part-type="species">zarae</tp:taxon-name-part></tp:taxon-name></italic> sp. n. Adult; <abbrev xmlns:xlink="http://www.w3.org/1999/xlink" xlink:title="Scanning Electron Microscope" xlink:type="simple">SEM</abbrev>. <bold>14</bold> lateral view with scalp and cerotegumental layer <bold>15</bold> bothridium and interlamellar seta, lateral view <bold>16</bold> bothridium, internal structures <bold>17</bold> sensillus, superficial scales (high magnification) <bold>18</bold> lateral gland <bold>19</bold> sensillus detail. Abbreviations: See Materials and methods. Scale: <bold>14</bold> = 100 μm; <bold>15</bold> = 20 μm; <bold>18</bold> = 10 μm; <bold>16, 19</bold> = 5 μm; <bold>17</bold> = 1 μm.</p></caption><graphic xmlns:xlink="http://www.w3.org/1999/xlink" xlink:href="zookeys-598-001-g003.jpg" position="float" orientation="portrait" xlink:type="simple" id="oo_92349.jpg"/></fig><fig id="F4" position="float" orientation="portrait"><label>Figures 20–24.</label><caption><p>
          <italic><tp:taxon-name><tp:taxon-name-part taxon-name-part-type="genus">Plasmobates</tp:taxon-name-part> <tp:taxon-name-part taxon-name-part-type="species">zarae</tp:taxon-name-part></tp:taxon-name></italic> sp. n. Adult; <abbrev xmlns:xlink="http://www.w3.org/1999/xlink" xlink:title="Scanning Electron Microscope" xlink:type="simple">SEM</abbrev>. <bold>20</bold> frontal view <bold>21</bold> <italic>ro</italic> seta <bold>22</bold> tritonymphal scalp with medial bands, lateral view <bold>23</bold> larval scalp detail <bold>24</bold> <italic>ag</italic> seta detail. Abbreviations: see Materials and methods. Scale: <bold>20</bold> = 200 μm; <bold>22</bold> = 20 μm; <bold>23</bold> = 50 μm; <bold>21</bold> = 10 μm; <bold>24</bold> = 5 μm.</p></caption><graphic xmlns:xlink="http://www.w3.org/1999/xlink" xlink:href="zookeys-598-001-g004.jpg" position="float" orientation="portrait" xlink:type="simple" id="oo_92351.jpg"/></fig><p>
            <italic>Colour</italic>. Specimens without cerotegument and scalps dark yellowish to medium brown.</p><p>
            <italic>Cerotegument</italic> (scalps not considered). Thick complex layer with elaborate pattern, composed of wax layer and amorphous cement layer covering entire body and legs. <italic>Amorphous layer</italic> (Figure <xref ref-type="fig" rid="F5">33</xref>, indicated in all Figures with *): external bothridial zone of prodorsum (Figures <xref ref-type="fig" rid="F3">14</xref>, <xref ref-type="fig" rid="F3">15</xref>), tubercles of <italic>in</italic> setae (Figure <xref ref-type="fig" rid="F2">12</xref>), <italic>ro</italic> setae insertion zone <!--PageBreak-->(Figure <xref ref-type="fig" rid="F4">21</xref>), <italic>gla</italic> (Figure <xref ref-type="fig" rid="F3">18</xref>), epimeral zone (Figure <xref ref-type="fig" rid="F5">25</xref>) subcapitular setae <italic>h</italic> (Figure <xref ref-type="fig" rid="F5">26</xref>), genital plate and surrounding zone, anal plate and surrounding zone (Figure <xref ref-type="fig" rid="F5">32</xref>). <italic>Small tubercules</italic>: internal bothridial zone (Figure <xref ref-type="fig" rid="F3">16</xref> indicated by5). <italic>Mixed-layer</italic> (Figures <xref ref-type="fig" rid="F5">28</xref>, <xref ref-type="fig" rid="F5">29</xref>, <xref ref-type="fig" rid="F5">30</xref>): mushroom-like microtubercles (<italic>mus</italic>) diameter 0.02–0.6 μm, height 0.2–1.9 μm associated with irregular cauliflower-like microtubercles (<italic>cau</italic>) diameter 1.2–1.9 μm, height 1.4–3.1 μm. Distribution: infracapitulum, epimeral zone, lateral body zone, basal zone of <italic>gla</italic> (Figures <xref ref-type="fig" rid="F3">18</xref>, <xref ref-type="fig" rid="F3">19</xref>, <xref ref-type="fig" rid="F5">25</xref>, <xref ref-type="fig" rid="F5">31</xref>). Legs: Trochanters covered by <italic>mixed-layer</italic>, femur, genu, tibia, covered by <italic>amorphous layer</italic> with prominent folds. Tarsus: <italic>amorphous layer</italic> with subtle folding and several smooth areas (Figures <xref ref-type="fig" rid="F3">14</xref>, <xref ref-type="fig" rid="F4">20</xref>, <xref ref-type="fig" rid="F6">35</xref>, <xref ref-type="fig" rid="F6">36</xref>, <xref ref-type="fig" rid="F6">38</xref>, <xref ref-type="fig" rid="F6">39</xref>, <xref ref-type="fig" rid="F6">42</xref>).</p><fig id="F5" position="float" orientation="portrait"><label>Figures 25–33.</label><caption><p>
          <italic><tp:taxon-name><tp:taxon-name-part taxon-name-part-type="genus">Plasmobates</tp:taxon-name-part> <tp:taxon-name-part taxon-name-part-type="species">zarae</tp:taxon-name-part></tp:taxon-name></italic> sp. n. Adult; <abbrev xmlns:xlink="http://www.w3.org/1999/xlink" xlink:title="Scanning Electron Microscope" xlink:type="simple">SEM</abbrev>. <bold>25</bold> epimeral zone <bold>26</bold> subcapitular seta <italic>h</italic> <bold>27</bold> subcapitular seta <italic>a</italic> <bold>28</bold> cerotegumental layer <bold>29</bold> detail cerotegumental “cauliflower” (<italic>cau</italic>) <bold>30</bold> detail cerotegumental “mushroom” (<italic>mus</italic>) <bold>31</bold> prodorsum with <italic><abbrev xmlns:xlink="http://www.w3.org/1999/xlink" xlink:title="medial band extension" xlink:type="simple">m.b</abbrev></italic>. <bold>32</bold> anogenital region <bold>33</bold> detail cerotegumental layer. Abbreviations: see Materials and methods. Scale: <bold>25</bold> = 50 μm; <bold>26</bold> = 5 μm; <bold>27</bold> = 5 μm; <bold>28</bold> = 1 μm; <bold>29</bold> = 0.5 μm; <bold>30</bold> = 0.5 μm; <bold>31</bold> = 20 μm; <bold>32</bold> = 50 μm; <bold>33</bold> = 5 μm.</p></caption><graphic xmlns:xlink="http://www.w3.org/1999/xlink" xlink:href="zookeys-598-001-g005.jpg" position="float" orientation="portrait" xlink:type="simple" id="oo_92352.jpg"/></fig><fig id="F6" position="float" orientation="portrait"><label>Figures 34–42.</label><caption><p>
          <italic><tp:taxon-name><tp:taxon-name-part taxon-name-part-type="genus">Plasmobates</tp:taxon-name-part> <tp:taxon-name-part taxon-name-part-type="species">zarae</tp:taxon-name-part></tp:taxon-name></italic> sp. n. Adult; Optical and <abbrev xmlns:xlink="http://www.w3.org/1999/xlink" xlink:title="Scanning Electron Microscope" xlink:type="simple">SEM</abbrev> observations. <bold>34</bold> leg I, antiaxial <bold>35</bold> detail with <abbrev xmlns:xlink="http://www.w3.org/1999/xlink" xlink:title="Scanning Electron Microscope" xlink:type="simple">SEM</abbrev>; solenidium s genu I <bold>36</bold> detail with <abbrev xmlns:xlink="http://www.w3.org/1999/xlink" xlink:title="Scanning Electron Microscope" xlink:type="simple">SEM</abbrev>, solenidia j<sub>1</sub>, j<sub>2</sub> and setae <italic>d</italic>, femur I <bold>37</bold> leg II, antiaxial <bold>38</bold> apical zone, tarsus II (detail with <abbrev xmlns:xlink="http://www.w3.org/1999/xlink" xlink:title="Scanning Electron Microscope" xlink:type="simple">SEM</abbrev>) <bold>39</bold> solenidium j<sub>1</sub>, dorsal setae <italic>d</italic> and complementary seta indicated byl, tibia I (detail <abbrev xmlns:xlink="http://www.w3.org/1999/xlink" xlink:title="Scanning Electron Microscope" xlink:type="simple">SEM</abbrev> observation) <bold>40</bold> leg III, antiaxial <bold>41</bold> leg IV, antiaxial <bold>42</bold> tibia I, solenidium j and setae <italic>d</italic> (detail <abbrev xmlns:xlink="http://www.w3.org/1999/xlink" xlink:title="Scanning Electron Microscope" xlink:type="simple">SEM</abbrev> observation). Abbreviations: see Materials and methods. Scale: <bold>34–42</bold> = 70 μm.</p></caption><graphic xmlns:xlink="http://www.w3.org/1999/xlink" xlink:href="zookeys-598-001-g006.jpg" position="float" orientation="portrait" xlink:type="simple" id="oo_92353.jpg"/></fig><p>
            <italic>Integument.</italic> lateral microsculpture of prodorsum faintly foveate to smooth (Figures <xref ref-type="fig" rid="F1">1</xref>, <xref ref-type="fig" rid="F1">2</xref>, <xref ref-type="fig" rid="F1">3</xref>), dorsal microsculpture of prodorsum flat, foveate (Figure <xref ref-type="fig" rid="F1">7</xref> indicated by h). Notogaster: foveate in vicinity of notogastral border (Figures <xref ref-type="fig" rid="F1">1</xref>, <xref ref-type="fig" rid="F1">2</xref>, <xref ref-type="fig" rid="F1">3</xref>), posterior notogastral zone smooth, posterolateral notogastral zone presenting ridges anterior to macropore zone (Figures <xref ref-type="fig" rid="F1">1</xref>, <xref ref-type="fig" rid="F1">2</xref>, <xref ref-type="fig" rid="F1">3</xref>). Distribution of macropores circumgastric (Figures <xref ref-type="fig" rid="F1">1</xref>, <xref ref-type="fig" rid="F1">2</xref>). Ventral region rugose to smooth on subcapitulum (Figure <xref ref-type="fig" rid="F5">25</xref>), epimeral zone, surrounding genital and anal openings and genital and anal plates.</p><p>
            <italic>Setation.</italic> Lamellar (Figure <xref ref-type="fig" rid="F1">4</xref>), notogastral, exostigmatal, epimeric, genital, aggenital (Figure <xref ref-type="fig" rid="F4">24</xref>) and anal setae simple; <italic>ro</italic> setae whip-shaped, with longitudinal pucker (Figures <xref ref-type="fig" rid="F2">9</xref>, <xref ref-type="fig" rid="F2">10</xref>, <xref ref-type="fig" rid="F2">11</xref>); <italic>in</italic> setae (10–13 μm) rod-shaped with triangular scales (Figure <xref ref-type="fig" rid="F2">12</xref>); subcapitular setae simple, slightly basally inflated (Figure <xref ref-type="fig" rid="F5">27</xref>) 30–36 μm <italic>a</italic>; <italic>h</italic> simple, spur-shaped (Figure <xref ref-type="fig" rid="F5">26</xref>) 16–21 μm.</p><p>
            <italic>Prodorsum.</italic> Medial band extension (<italic><abbrev xmlns:xlink="http://www.w3.org/1999/xlink" xlink:title="medial band extension" xlink:type="simple">m.b</abbrev></italic>) observed on central part towards anterior, not extending to rostrum, terminating anterior to <italic>le</italic> setal insertion level on specimens with scalps (Figures <xref ref-type="fig" rid="F2">9</xref>, <xref ref-type="fig" rid="F2">13</xref>, <xref ref-type="fig" rid="F3">14</xref>, <xref ref-type="fig" rid="F4">20</xref>, <xref ref-type="fig" rid="F5">31</xref>). Elevated zone surrounding medial band extension (Figure <xref ref-type="fig" rid="F3">14</xref>). Interlamellar setae (<italic>in</italic>) inserted near bothridial base on large protuberances, extending upward and inclined backward (Figures <xref ref-type="fig" rid="F2">9</xref>, <xref ref-type="fig" rid="F2">12</xref>, <xref ref-type="fig" rid="F3">14</xref>, <xref ref-type="fig" rid="F3">15</xref>). Lamellar setae (<italic>le</italic>) small, inserted on small protuberances (Figure <xref ref-type="fig" rid="F1">4</xref>), rostral setae (<italic>ro</italic>) (58-61 μm) inserted on protuberances, cuticular folds at base of setae (Figures <xref ref-type="fig" rid="F2">10</xref>, <xref ref-type="fig" rid="F2">11</xref>, <xref ref-type="fig" rid="F3">14</xref>, <xref ref-type="fig" rid="F4">20</xref>, <xref ref-type="fig" rid="F4">21</xref>). Large laterally directing horn-shaped bothridium (Figures <xref ref-type="fig" rid="F3">14</xref>, <xref ref-type="fig" rid="F4">20</xref>). Semicircular lateral bothridial opening, basally incised with thin rectilinear wall (<italic>r.w</italic>) (Figures <xref ref-type="fig" rid="F3">14</xref>, <xref ref-type="fig" rid="F3">15</xref>). Internal bothridial rings dentate with triangular teeth (Figure <xref ref-type="fig" rid="F3">16</xref>).</p><p>Whip-shaped filiform sensillus (<italic>si</italic>) (80-106 μm) with minute triangular scales, height 196 nm, length 603-987 nm (Figure <xref ref-type="fig" rid="F3">17</xref>), exostigmatal setae (<italic>ex</italic>) small. Narrow medial incision on rostrum, in dorsal view posterior end of incision rounded (Figure <xref ref-type="fig" rid="F1">1</xref>).</p><p>
            <italic>Notogaster.</italic> Circumgastrically distributed macropores (<italic><abbrev xmlns:xlink="http://www.w3.org/1999/xlink" xlink:title="macropores" xlink:type="simple">mp</abbrev></italic>) of varying diameter (0.3–1 μm) situated in small foveae on smooth zone, either on periphery or internally to foveated notogastral pattern (Figures <xref ref-type="fig" rid="F1">1</xref>, <xref ref-type="fig" rid="F1">2</xref>). In dorsal view anterior zone <italic><abbrev xmlns:xlink="http://www.w3.org/1999/xlink" xlink:title="macropores" xlink:type="simple">mp</abbrev></italic> clearly visible (Figure <xref ref-type="fig" rid="F1">1</xref>), but those located near <italic>gla</italic> need to be observed in lateral or posterior views (Figure <xref ref-type="fig" rid="F1">2</xref>) due to notogastral shape, in order to obtain the best impression of their distribution.</p><p>Distribution of <italic><abbrev xmlns:xlink="http://www.w3.org/1999/xlink" xlink:title="macropores" xlink:type="simple">mp</abbrev></italic>: a) single line in anterior notogastral zone; b) linear in anterior lateral zone near <italic>gla</italic>; c) irregularly distributed on posterior notogastral zone (setal zone) (Figure <xref ref-type="fig" rid="F1">1</xref>).</p><!--PageBreak--><!--PageBreak--><!--PageBreak--><p>In dorsal view opisthosomal gland (<italic>gla</italic>) apophysis observed as flat triangle, but appears cylindrical in lateral and lateroposterior views, directing slightly obliquely forward (Figures <xref ref-type="fig" rid="F1">1</xref>, <xref ref-type="fig" rid="F2">9</xref>, <xref ref-type="fig" rid="F3">14</xref>, <xref ref-type="fig" rid="F3">18</xref>); opening with protuberances (Figure <xref ref-type="fig" rid="F3">18</xref>). Six notogastral setae on small protuberances (Figure <xref ref-type="fig" rid="F1">1</xref>), all setae situated behind level of <italic>apo.gla</italic>.</p><p>
            <italic>Lateral region.</italic> Exobothridial seta (<italic>ex</italic>) small but clearly discernible (Figure <xref ref-type="fig" rid="F1">3</xref>); two macropores situated one above and one below promontories of podocephalic canal (Figure <xref ref-type="fig" rid="F1">2</xref> surrounding <italic><abbrev xmlns:xlink="http://www.w3.org/1999/xlink" xlink:title="promontories of podocephalic canal" xlink:type="simple">a.o.g</abbrev></italic>). Opening of podocephalic canal on large promontories (Figures <xref ref-type="fig" rid="F1">2</xref>, <xref ref-type="fig" rid="F1">3</xref>, <xref ref-type="fig" rid="F1">5</xref>). Tubercles of interlamellar setae more or less cylindrical (Figures <xref ref-type="fig" rid="F2">12</xref>, <xref ref-type="fig" rid="F3">15</xref>); setae <italic>ro</italic> inserted on tubercles (Figures <xref ref-type="fig" rid="F2">12</xref>, <xref ref-type="fig" rid="F3">14</xref>); notogastral border clearly discernible even after long preservation in lactic acid; sejugal depression deep, easily discernible.</p><p>
            <italic>Ventral region.</italic> Specimens with cerotegument: plate-like cerotegumental structures on epimeres resulting in irregular levels on upper surface, epimeral furrows easily discernible with <italic>mus</italic>, <italic>cau</italic> and amorphous cerotegumental layer (Figure <xref ref-type="fig" rid="F5">25</xref>). Flat lateral cerotegumental zones, deep epimeral furrows 1 and 2. Epimeres III, IV small, epimeral setal formula (3-1-2-2). Seven pairs of genital setae in a single longitudinal line; aggenital setae not detected; three pairs of adanal setae; two pairs of anal setae.</p><p>
            <italic>Gnathosoma.</italic> Subcapitulum suctorial with short tube. Subcapitular setae large, especially <italic>a</italic>, <italic>m</italic> (Figure <xref ref-type="fig" rid="F5">25</xref>).</p><p>
            <italic>Legs</italic> (Table <xref ref-type="table" rid="T1">1</xref>). Legs differ from those of congeners studied by the authors (See Table <xref ref-type="table" rid="T1">1</xref>), particularities illustrated on <abbrev xmlns:xlink="http://www.w3.org/1999/xlink" xlink:title="Scanning Electron Microscope" xlink:type="simple">SEM</abbrev> micrographs (Figures <xref ref-type="fig" rid="F6">34–42</xref>). Setal and solenidial formulae (trochanter to tarsus): I(1-6-4-5-19-1) (1-2-2); II(1-4-5-6-12-1) (1-1-2); III(2-3-3-4-11-1) (1-1-0); IV(1-3-4-5-10-1) (0-1-0).</p><table-wrap id="T1" position="float" orientation="portrait"><label>Table 1.</label><caption><p>
          <italic><tp:taxon-name><tp:taxon-name-part taxon-name-part-type="genus">Plasmobates</tp:taxon-name-part> <tp:taxon-name-part taxon-name-part-type="species">zarae</tp:taxon-name-part></tp:taxon-name></italic> sp. n. adult, legs.</p></caption><table id="TID0EMRAG" rules="all"><tbody><tr><th rowspan="1" colspan="1"/><th rowspan="1" colspan="1">Femur</th><th rowspan="1" colspan="1">Genu</th><th rowspan="1" colspan="1">Tibia</th><th rowspan="1" colspan="1">Tarsus</th><th rowspan="1" colspan="1">Observations</th></tr><tr><td rowspan="1" colspan="1">
              <bold>Leg I</bold>
            </td><td rowspan="1" colspan="1"/><td rowspan="1" colspan="1"/><td rowspan="1" colspan="1"/><td rowspan="1" colspan="1"/><td rowspan="1" colspan="1"/></tr><tr><td rowspan="1" colspan="1">Setae</td><td rowspan="1" colspan="1">
              <italic>da</italic>,(<italic>l</italic>),<italic>va</italic>,<italic>vp</italic>, <italic>vp<sub>1</sub></italic></td><td rowspan="1" colspan="1">(<italic>l</italic>),<italic>v</italic>,<italic>d</italic></td><td rowspan="1" colspan="1">
              <italic>d</italic>,(<italic>l</italic>),(<italic>v</italic>)</td><td rowspan="1" colspan="1">
              <italic>pl</italic>’,(<italic>l</italic>),(<italic>v</italic>),(<italic>ft</italic>),(<italic>tc</italic>),(<italic>p</italic>),(<italic>u</italic>),(<italic>a</italic>),<italic>S</italic>,(<italic>v</italic>),e</td><td rowspan="1" colspan="1">Crispinate (socket-like) dorsal femur, solenidium s clavate, <italic>d</italic> seta positioned near j<sub>2</sub>, usually near j<sub>1</sub></td></tr><tr><td rowspan="1" colspan="1">Solenidium</td><td rowspan="1" colspan="1">-</td><td rowspan="1" colspan="1">s</td><td rowspan="1" colspan="1">j<sub>1</sub>, j<sub>2</sub></td><td rowspan="1" colspan="1">w<sub>1</sub>, w<sub>2</sub></td><td rowspan="1" colspan="1"/></tr><tr><td rowspan="1" colspan="1">
              <bold>Leg II</bold>
            </td><td rowspan="1" colspan="1"/><td rowspan="1" colspan="1"/><td rowspan="1" colspan="1"/><td rowspan="1" colspan="1"/><td rowspan="1" colspan="1"/></tr><tr><td rowspan="1" colspan="1">Setae</td><td rowspan="1" colspan="1">
              <italic>l</italic>”,<italic>d</italic>,<italic>va</italic>,<italic>vp</italic></td><td rowspan="1" colspan="1">
              <italic>d</italic>,(<italic>l</italic>),(<italic>v</italic>)</td><td rowspan="1" colspan="1">
              <italic>d</italic>,l,(<italic>l</italic>)(<italic>v</italic>)</td><td rowspan="1" colspan="1">(<italic>ft</italic>),(<italic>l</italic>),(<italic>p</italic>)(<italic>u</italic>),<italic>S</italic>,(<italic>a</italic>),<italic>pv</italic>’</td><td rowspan="1" colspan="1">crispinate (socket-like) dorsal femur, solenidium s clavate, genu with one <italic>d</italic> seta near j, also another associated minute seta indicated by l</td></tr><tr><td rowspan="1" colspan="1">Solenidium</td><td rowspan="1" colspan="1"/><td rowspan="1" colspan="1">s</td><td rowspan="1" colspan="1">j</td><td rowspan="1" colspan="1">w<sub>1</sub>, w<sub>2</sub></td><td rowspan="1" colspan="1"/></tr><tr><td rowspan="1" colspan="1">
              <bold>Leg III</bold>
            </td><td rowspan="1" colspan="1"/><td rowspan="1" colspan="1"/><td rowspan="1" colspan="1"/><td rowspan="1" colspan="1"/><td rowspan="1" colspan="1"/></tr><tr><td rowspan="1" colspan="1">Setae</td><td rowspan="1" colspan="1">
              <italic>d</italic>,<italic>l</italic>’,<italic>v</italic>,</td><td rowspan="1" colspan="1">
              <italic>d</italic>,<italic>l</italic>”, <italic>v</italic></td><td rowspan="1" colspan="1">
              <italic>d</italic>,<italic>l</italic>”,(<italic>v</italic>)</td><td rowspan="1" colspan="1">(<italic>ft</italic>),(<italic>p</italic>),(<italic>u</italic>),<italic>S</italic>,(<italic>a</italic>),(<italic>l</italic>)</td><td rowspan="1" colspan="1"/></tr><tr><td rowspan="1" colspan="1">Solenidion</td><td rowspan="1" colspan="1"/><td rowspan="1" colspan="1">s</td><td rowspan="1" colspan="1">j</td><td rowspan="1" colspan="1">-----------------</td><td rowspan="1" colspan="1"/></tr><tr><td rowspan="1" colspan="1">
              <bold>Leg IV</bold>
            </td><td rowspan="1" colspan="1"/><td rowspan="1" colspan="1"/><td rowspan="1" colspan="1"/><td rowspan="1" colspan="1"/><td rowspan="1" colspan="1"/></tr><tr><td rowspan="1" colspan="1">Setae</td><td rowspan="1" colspan="1">(<italic>l</italic>),<italic>v</italic></td><td rowspan="1" colspan="1">
              <italic>d</italic>,<italic>l</italic>”,<italic>v</italic></td><td rowspan="1" colspan="1">
              <italic>d</italic>,(<italic>l</italic>),(<italic>l</italic>)</td><td rowspan="1" colspan="1">(<italic>ft</italic>),<italic>pv</italic>’,(<italic>a</italic>),<italic>S</italic>,(<italic>u</italic>),(<italic>p</italic>)</td><td rowspan="1" colspan="1"/></tr><tr><td rowspan="1" colspan="1">Solenidion</td><td rowspan="1" colspan="1"/><td rowspan="1" colspan="1">---------</td><td rowspan="1" colspan="1">j</td><td rowspan="1" colspan="1">---------------------</td><td rowspan="1" colspan="1"/></tr></tbody></table></table-wrap><p>
            <italic>Scalps.</italic> Exuviae of immature stases adhering one on top of the other, creating a multilayered structure. Each scalp extending anteriorly into a medial band (<italic><abbrev xmlns:xlink="http://www.w3.org/1999/xlink" xlink:title="medial band extension" xlink:type="simple">m.b</abbrev></italic>) (Figures <xref ref-type="fig" rid="F3">14</xref>, <xref ref-type="fig" rid="F4">20</xref>, <xref ref-type="fig" rid="F4">23</xref>, <xref ref-type="fig" rid="F5">31</xref>) covering central zone, adhering to prodorsal surface (Figure <xref ref-type="fig" rid="F4">20</xref>) and extending backward towards <italic>ro</italic> setal insertion (Figure <xref ref-type="fig" rid="F4">20</xref>). Sometimes <italic><abbrev xmlns:xlink="http://www.w3.org/1999/xlink" xlink:title="medial band extension" xlink:type="simple">m.b</abbrev></italic> is slightly detached (Figure <xref ref-type="fig" rid="F3">14</xref>).</p><p>Cerotegumental layer: medial band covered by thick amorphous layer with a network of round to polygonal depressions (Figure <xref ref-type="fig" rid="F2">13</xref>). Nymphal scalps with dentate peripheral ridge (<italic>p.d.r</italic>) (Figures <xref ref-type="fig" rid="F1">6</xref>, <xref ref-type="fig" rid="F1">8</xref>, <xref ref-type="fig" rid="F3">14</xref>, <xref ref-type="fig" rid="F4">20</xref>, <xref ref-type="fig" rid="F4">22</xref>, <xref ref-type="fig" rid="F4">23</xref>). Setae hardly discernible, scalps simple without anterior tuft of filaments. Larval scalp unlike the others, broad and elevated, Chinese hat-shaped, with three gibbose areas (<italic>gi</italic>) separated by transverse furrows (<italic>t.f</italic>) (Figure <xref ref-type="fig" rid="F4">22</xref>). In lateral view insertion of <italic>dp</italic> setae clearly visible (Indicated by Figure <xref ref-type="fig" rid="F4">22</xref>).</p></tp:treatment-sec><tp:treatment-sec sec-type="remarks"><title>Remarks.</title><p>
            <abbrev xmlns:xlink="http://www.w3.org/1999/xlink" xlink:title="Scanning Electron Microscope" xlink:type="simple">SEM</abbrev> is vital in order to observe aspects such as: 1) dorsal seta <italic>d</italic> associated with solenidium hardly discernible (detailed drawings are included to facilitate understanding) 2) clavate shape of small solenidia is problematic, as doubt regarding the exact shape remains if using only optical microscopy 3) the position of dorsal seta <italic>d</italic> relative to j<sub>1</sub> and j<sub>2</sub> on tibia II differs from <italic><tp:taxon-name><tp:taxon-name-part taxon-name-part-type="genus">Solenozetes</tp:taxon-name-part> <tp:taxon-name-part taxon-name-part-type="species">makokouensis</tp:taxon-name-part></tp:taxon-name></italic> and <italic><tp:taxon-name><tp:taxon-name-part taxon-name-part-type="genus">Malgachebates</tp:taxon-name-part> <tp:taxon-name-part taxon-name-part-type="species">peyrierasi</tp:taxon-name-part></tp:taxon-name></italic>. Changed angles of observation and rotation of specimens in <abbrev xmlns:xlink="http://www.w3.org/1999/xlink" xlink:title="Scanning Electron Microscope" xlink:type="simple">SEM</abbrev> clarified the situation. 4) accessories available in <abbrev xmlns:xlink="http://www.w3.org/1999/xlink" xlink:title="Scanning Electron Microscope" xlink:type="simple">SEM</abbrev> facilitated measurements of minute triangular scales of the sensillus with great precision 5) protuberances situated around the opening of the lateral gland also had to be observed from different angles. See Discussion for comparison with congeners.</p><!--PageBreak--></tp:treatment-sec></tp:taxon-treatment>
