# Supplementary material for: Two new oribatid mites from the Republic of Rwanda. Plasmobates zarae sp. n. (Acari, Plasmobatidae) and Basilobelba spasmenosi sp. n. (Acari, Basilobelbidae)
Source: Zookeys. 2016 Jun 14;(598):1–25. doi: 10.3897/zookeys.598.8972 (PMC4926670; doi:10.3897/zookeys.598.8972)
Supplement: XML Treatment for Basilobelba spasmenosi [file zookeys.598.8972-treatment2.xml]

<!DOCTYPE tp:taxon-treatment
  PUBLIC "-//TaxonX//DTD Taxonomic Treatment Publishing DTD v0 20100105//EN" "tax-treatment-NSO.dtd">
<tp:taxon-treatment xmlns:tp="http://www.plazi.org/taxpub"><tp:treatment-meta><kwd-group><label>Taxon classification</label><kwd><named-content content-type="kingdom">Animalia</named-content></kwd><kwd><named-content content-type="order">Sarcoptiformes</named-content></kwd><kwd><named-content content-type="family">Basilobelbidae</named-content></kwd></kwd-group><mixed-citation publication-type="journal"><person-group><name><surname>Fernandez</surname><given-names>Nestor</given-names></name><name><surname>Theron</surname><given-names>Pieter</given-names></name></person-group><article-title>Two new oribatid mites from the Republic of Rwanda. <italic><tp:taxon-name><tp:taxon-name-part taxon-name-part-type="genus">Plasmobates</tp:taxon-name-part> <tp:taxon-name-part taxon-name-part-type="species">zarae</tp:taxon-name-part></tp:taxon-name></italic> sp. n. (<tp:taxon-name><tp:taxon-name-part taxon-name-part-type="subclass">Acari</tp:taxon-name-part></tp:taxon-name>, <tp:taxon-name><tp:taxon-name-part taxon-name-part-type="family">Plasmobatidae</tp:taxon-name-part></tp:taxon-name>) and <italic><tp:taxon-name><tp:taxon-name-part taxon-name-part-type="genus">Basilobelba</tp:taxon-name-part> <tp:taxon-name-part taxon-name-part-type="species">spasmenosi</tp:taxon-name-part></tp:taxon-name></italic> sp. n. (<tp:taxon-name><tp:taxon-name-part taxon-name-part-type="subclass">Acari</tp:taxon-name-part></tp:taxon-name>, <tp:taxon-name><tp:taxon-name-part taxon-name-part-type="family">Basilobelbidae</tp:taxon-name-part></tp:taxon-name>)</article-title><source>Zookeys</source><day>14</day><month>6</month><year>2016</year><volume>2016</volume><issue>598</issue><fpage>1</fpage><lpage>25</lpage><pub-id pub-id-type="doi">10.3897/zookeys.598.8972</pub-id></mixed-citation></tp:treatment-meta><tp:nomenclature><tp:taxon-name>
            <tp:taxon-name-part taxon-name-part-type="genus">Basilobelba</tp:taxon-name-part>
            <tp:taxon-name-part taxon-name-part-type="species">spasmenosi</tp:taxon-name-part>
            <object-id xmlns:xlink="http://www.w3.org/1999/xlink" content-type="zoobank" xlink:type="simple">http://zoobank.org/F4ABFDAF-99F0-45DB-876C-DD914C7852A7</object-id>
          </tp:taxon-name><tp:taxon-status xmlns:xlink="http://www.w3.org/1999/xlink" xlink:type="simple">sp. n.</tp:taxon-status><xref ref-type="fig" rid="F7">Figures 43–47</xref><xref ref-type="fig" rid="F8">, 48–52</xref><xref ref-type="fig" rid="F9">, 53–57</xref><xref ref-type="fig" rid="F10">, 58–62</xref><xref ref-type="fig" rid="F11">, 63–69</xref><xref ref-type="fig" rid="F12">, 70–74</xref><xref ref-type="table" rid="T2">; Table 2</xref><!--PageBreak--><!--PageBreak--></tp:nomenclature><tp:treatment-sec sec-type="etymology"><title>Etymology.</title><p>The specific epithet “<italic>spasmenosi</italic>” is derived from (Σπασμένος, Grec = broken, English), due to characteristics of scalps with cavities or perforations.</p></tp:treatment-sec><tp:treatment-sec sec-type="material"><title>Material examined.</title><p>Holotype: Female and two paratypes (adult females):. “73/2. Kayove-Rwanda; 2100 mts.15/V/1973” Leg. P.Werner; material deposited in the Collection of the Natural History Museum of Geneva (M.H.N.G), Switzerland; preserved in 70% ethanol. Material studied for <abbrev xmlns:xlink="http://www.w3.org/1999/xlink" xlink:title="Scanning Electron Microscope" xlink:type="simple">SEM</abbrev>: three specimens, not deposited.</p></tp:treatment-sec><tp:treatment-sec sec-type="diagnosis"><title>Diagnosis (adult female).</title><p>Cerotegument. Thick basal layer with amorphous coat, perforations of various sizes, and structures resembling small cauliflowers. Setation. <italic>Simple</italic>: notogastral, epimeral, genital, anal; <italic>simple</italic>, <italic>long</italic>, <italic>basal barbs</italic>: <italic>le</italic>, <italic>ro</italic> setae; <italic>simple</italic>, <italic>whip-shaped</italic>: <italic>ex</italic> setae; <italic>medium length</italic>, <italic>sharpened tip with thorn-like barbs on surface</italic>: <italic>in</italic> setae, leg setae; <italic>flabellate</italic>: setae situated in ventral neotrichy zone. Thorn-like barbs and more or less parallel longitudinal grooves on body of <italic>le</italic>, <italic>ro</italic>, <italic>in</italic> and leg setae. Prodorsum. Rostrum finger-shaped, relative sizes of setae: <italic>le</italic> &gt; <italic>ro</italic> &gt; <italic>in</italic> &gt; <italic>ex.</italic> Prodorsal cuticular surface smooth, with shallow transversal furrow and two oblique furrows delineating two triangular structures. Large humpbacked <italic>CSO</italic> situated anterior to and in medial line with <italic>in</italic> setal insertion, dorsal bothridial opening. Notogaster. Swollen, hemispheric, with nine pairs of minute setae. Only <italic>h<sub>1</sub></italic>, <italic>h<sub>2</sub></italic>, <italic>h</italic><sub>3</sub> easily identifiable. Cuticular wart and dimple clearly visible. Humeral apophysis with longitudinal furrow dorsally. Chelicera elongate, series of dorsoventrally directing scales behind setae <italic>cha</italic>, <italic>chb.</italic> Epimeral setation 3-1-3-3, adanal-aggenital neotrichy with 8-10 setae. Nymphal Scalps. Particular <!--PageBreak-->bean-shaped structure on either side of the decoupage zone around horn-like structure. Scalps with polyhedral reticulate to ovoid cuticular structure. Polyhedral reticulate cuticular structure often appears either completely perforated or with a thin cuticular layer resembling an interior membrane.</p></tp:treatment-sec><tp:treatment-sec sec-type="description"><title>Description.</title><p>
            <italic>Measurements.</italic> <abbrev xmlns:xlink="http://www.w3.org/1999/xlink" xlink:title="Scanning Electron Microscope" xlink:type="simple">SEM</abbrev>: total length without scalps 618–598 × 605 μm; width without scalps 310–290 × 303 μm (measurements on three specimens). Light microscopy: 660–632μm × 643 μm; width 325–315 × 320 μm (measurements on three specimens).</p><p>
            <italic>Shape.</italic> Elongated oval (Figures <xref ref-type="fig" rid="F7">43</xref>, <xref ref-type="fig" rid="F8">49</xref>, <xref ref-type="fig" rid="F9">53</xref>).</p><fig id="F7" position="float" orientation="portrait"><label>Figures 43–47.</label><caption><p>
          <italic><tp:taxon-name><tp:taxon-name-part taxon-name-part-type="genus">Basilobelba</tp:taxon-name-part> <tp:taxon-name-part taxon-name-part-type="species">spasmenosi</tp:taxon-name-part></tp:taxon-name></italic> sp. n. Adult; <abbrev xmlns:xlink="http://www.w3.org/1999/xlink" xlink:title="Scanning Electron Microscope" xlink:type="simple">SEM</abbrev>. <bold>43</bold> dorsal view with scalps <bold>44</bold> dorsal view with scalp <bold>45</bold> posterior zone of scalps <bold>46</bold> prodorsum anterior zone <bold>47</bold> arched tritonymphal buckle. Abbreviations: see Materials and Methods. Scale bars: <bold>43</bold> = 200 μm; <bold>44</bold> = 50 μm; <bold>45</bold> = 20 μm; <bold>46</bold> = 50 μm; <bold>47</bold> = 2 μm.</p></caption><graphic xmlns:xlink="http://www.w3.org/1999/xlink" xlink:href="zookeys-598-001-g007.jpg" position="float" orientation="portrait" xlink:type="simple" id="oo_92355.jpg"/></fig><fig id="F8" position="float" orientation="portrait"><label>Figures 48–52.</label><caption><p>
          <italic><tp:taxon-name><tp:taxon-name-part taxon-name-part-type="genus">Basilobelba</tp:taxon-name-part> <tp:taxon-name-part taxon-name-part-type="species">spasmenosi</tp:taxon-name-part></tp:taxon-name></italic> sp. n. Adult; Optical microscopy. <bold>48</bold> anterior zone prodorsum <bold>49</bold> ventral zone without subcapitulum <bold>50</bold> ventral setae <bold>51</bold> Chelicera, lateral view <bold>52</bold> notogaster posterior view. Abbreviations: see Materials and methods. Scale bars: <bold>52</bold> = 100 μm; <bold>49</bold> = 70 μm; <bold>50</bold> = 25 μm; <bold>48, 51</bold> = 20 μm.</p></caption><graphic xmlns:xlink="http://www.w3.org/1999/xlink" xlink:href="zookeys-598-001-g008.jpg" position="float" orientation="portrait" xlink:type="simple" id="oo_92356.jpg"/></fig><fig id="F9" position="float" orientation="portrait"><label>Figures 53–57.</label><caption><p>
          <italic><tp:taxon-name><tp:taxon-name-part taxon-name-part-type="genus">Basilobelba</tp:taxon-name-part> <tp:taxon-name-part taxon-name-part-type="species">spasmenosi</tp:taxon-name-part></tp:taxon-name></italic> sp. n. Adult; <abbrev xmlns:xlink="http://www.w3.org/1999/xlink" xlink:title="Scanning Electron Microscope" xlink:type="simple">SEM</abbrev>. <bold>53</bold> general view without scalps <bold>54</bold> genito-anal zone <bold>55</bold> subcapitulum, ventral view <bold>56</bold> ventral setae <bold>57</bold> frontal view. Abbreviations: see Materials and methods. Scale bars: <bold>53</bold> = 200 μm; <bold>54</bold> = 100 μm; <bold>55</bold> = 20 μm; <bold>56</bold> = 20 μm; <bold>57</bold> = 100 μm.</p></caption><graphic xmlns:xlink="http://www.w3.org/1999/xlink" xlink:href="zookeys-598-001-g009.jpg" position="float" orientation="portrait" xlink:type="simple" id="oo_92358.jpg"/></fig><p>
            <italic>Colour.</italic> Specimens without cerotegument brown, slightly shiny when observed in reflected light.</p><p>
            <italic>Cerotegument.</italic> Present only on prodorsum, notogastral anterior zone, ventral region and legs. Thick basal layer with amorphous coat and perforations of various sizes (indicated by¿ Figure <xref ref-type="fig" rid="F7">47</xref>). Small structures on surface resembling cauliflowers (<italic>cau</italic>) of different sizes (Figures <xref ref-type="fig" rid="F7">47</xref>, <xref ref-type="fig" rid="F9">56</xref>, <xref ref-type="fig" rid="F10">59</xref>, <xref ref-type="fig" rid="F10">60</xref>).</p><fig id="F10" position="float" orientation="portrait"><label>Figures 58–62.</label><caption><p>
          <italic><tp:taxon-name><tp:taxon-name-part taxon-name-part-type="genus">Basilobelba</tp:taxon-name-part> <tp:taxon-name-part taxon-name-part-type="species">spasmenosi</tp:taxon-name-part></tp:taxon-name></italic> sp. n. Adult; <abbrev xmlns:xlink="http://www.w3.org/1999/xlink" xlink:title="Scanning Electron Microscope" xlink:type="simple">SEM</abbrev>. <bold>58</bold> <italic>in</italic> seta <bold>59</bold> detail <italic>in</italic> seta <bold>60</bold> legs, dorsal setae <bold>61</bold> bothridium <bold>62</bold> wart, with part of tritonymphal buckle. Abbreviations: see Materials and methods. Scale bars: <bold>58</bold> = 10 μm; <bold>59</bold> = 2 μm; <bold>60</bold> = 10 μm; <bold>61</bold> = 20 μm; <bold>62</bold> = 10 μm.</p></caption><graphic xmlns:xlink="http://www.w3.org/1999/xlink" xlink:href="zookeys-598-001-g010.jpg" position="float" orientation="portrait" xlink:type="simple" id="oo_92359.jpg"/></fig><p>
            <italic>Setation. Simple</italic>: notogastral, epimeral, genital, anal (Figures <xref ref-type="fig" rid="F8">50</xref>, <xref ref-type="fig" rid="F8">52</xref>, <xref ref-type="fig" rid="F9">54</xref>); <italic>simple</italic>, <italic>long</italic>, <italic>basal barbs</italic>: <italic>le</italic>, <italic>ro</italic> setae (Figures <xref ref-type="fig" rid="F8">48</xref>, <xref ref-type="fig" rid="F9">55</xref>); <italic>simple</italic>, <italic>whip-shaped</italic>: <italic>ex</italic> setae (Figures <xref ref-type="fig" rid="F7">43</xref>, <xref ref-type="fig" rid="F7">46</xref>); <italic>medium length</italic>, <italic>sharpened tip with thorns on surface</italic>: <italic>in</italic> setae (Figures <xref ref-type="fig" rid="F7">43</xref>, <xref ref-type="fig" rid="F7">44</xref>, <xref ref-type="fig" rid="F7">46</xref>, <xref ref-type="fig" rid="F10">58</xref>, <xref ref-type="fig" rid="F10">59</xref>, <xref ref-type="fig" rid="F10">61</xref>), leg setae. These setae are very particular, with large thorn-like barbs basally and small thorn-like barbs distally. <italic>Flabellate</italic> (Figure <xref ref-type="fig" rid="F9">56</xref>): setae situated in ventral neotrichous zone. Particular to <italic>le</italic>, <italic>ro</italic>, <italic>in</italic> and leg setae (Figure <xref ref-type="fig" rid="F10">60</xref>) is the presence of thorn-like barbs and more or less parallel longitudinal grooves on setal body (Figures <xref ref-type="fig" rid="F10">58</xref>, <xref ref-type="fig" rid="F10">59</xref>, <xref ref-type="fig" rid="F10">60</xref>).</p><p>
            <italic>Integument.</italic> Smooth</p><p>
            <italic>Prodorsum.</italic> Rostrum finger-shaped (Figures <xref ref-type="fig" rid="F7">43</xref>, <xref ref-type="fig" rid="F7">46</xref>). Rostral setae <italic>ro</italic> laterally inserted on large promontories 107 μm (96–109 μm); <italic>le</italic> setae 155 μm (151–159 μm); <italic>in</italic> setae on small promontories 46 μm (48–50 μm); <italic>ex</italic> 40 μm (38–42 μm). Relative sizes of setae: <italic>le</italic> &gt; <italic>ro</italic> &gt; <italic>in</italic> &gt; <italic>ex</italic>.</p><p>Prodorsal cuticular surface smooth with a shallow transversal furrow situated anterior to <italic>in</italic> setal insertion (Figure <xref ref-type="fig" rid="F7">46</xref> indicated by 5). Two oblique furrows (Figure <xref ref-type="fig" rid="F7">46</xref> indicated by a) delimiting two triangular structures (Figure <xref ref-type="fig" rid="F7">46</xref> indicated by *). Large humpbacked <italic>CSO</italic> situated in front of and in medial line with <italic>in</italic> setal insertion (Figures <xref ref-type="fig" rid="F7">43</xref>, <xref ref-type="fig" rid="F7">46</xref>, <xref ref-type="fig" rid="F9">53</xref>). More or less parallel <italic>le</italic> setae with criss-crossing tips (Figure <xref ref-type="fig" rid="F7">46</xref>). Two oblique furrows and two triangular structures conspicuous in dorsal view of prodorsum.</p><p>Ovoid bothridial opening dorsally (Figures <xref ref-type="fig" rid="F7">43</xref>, <xref ref-type="fig" rid="F8">48</xref>, <xref ref-type="fig" rid="F9">53</xref>); in medial zone ovoid loop directing anteriorly and slightly obliquely (Figure <xref ref-type="fig" rid="F10">61</xref> indicated by¿). Sensillus long, setiform, generally directing backward, both sides barbate (Figure <xref ref-type="fig" rid="F10">61</xref>).</p><p>
            <italic>Frontal view.</italic> Beak-shaped rostral margin (Figure <xref ref-type="fig" rid="F9">57</xref>). Large humpbacked <italic>CSO</italic> clearly visible, slightly anterior to interlamelar setal insertion.</p><p>
            <italic>Notogaster.</italic> Swollen, hemispheric (Figure <xref ref-type="fig" rid="F9">53</xref>), bearing four-layered exuviae (larval, protonymphal, deutonymphal and tritonymphal) stacked to resemble a low tower (Figure <xref ref-type="fig" rid="F7">43</xref>), fixed anteriorly and posteriorly by particular structures (See Scalps). Dorsosejugal furrow large, rectilinear, well delimited (Figure <xref ref-type="fig" rid="F7">44</xref>). After removal of exuviae, glabrous notogastral surface becomes visible (Figure <xref ref-type="fig" rid="F9">53</xref>), bearing nine pairs of minute setae <!--PageBreak-->(Figure <xref ref-type="fig" rid="F8">52</xref>). Only <italic>h<sub>1</sub></italic>, <italic>h<sub>2</sub></italic>, <italic>h<sub>3</sub></italic> setae easily identifiable (<italic>h<sub>2</sub></italic> and <italic>h<sub>3</sub></italic> always in very close proximity to each other), <italic>h</italic><sub>1</sub> setae identified by relative position to lyrifissures (See Discussion). Unidentified setae indicated by * (Figure <xref ref-type="fig" rid="F8">52</xref>). Lyrifissures <italic>ih</italic> and <italic>ips</italic> identified as pores, other lyrifissures probably present but difficult to identify due to ornamentation. Anterior notogastral zone (Figures <xref ref-type="fig" rid="F7">43</xref>, <xref ref-type="fig" rid="F7">44</xref>) bearing cuticular wart (<italic>ve</italic>) hooking arched tritonymphal buckle (<italic>co.bu</italic>) by coaptation. Depression in posterior zone (Figure <xref ref-type="fig" rid="F9">53</xref>, dimple (<italic>f</italic>) indicated by rounded dotted zone) housing the <italic>us</italic> zone of tritonymphal horn by coaptation. (Figure <xref ref-type="fig" rid="F11">69</xref> indicated by <italic>us</italic> and ¿). <abbrev xmlns:xlink="http://www.w3.org/1999/xlink" xlink:title="Scanning Electron Microscope" xlink:type="simple">SEM</abbrev> observations of this small depression is necessary from different angles, hence it is indicated by a rounded zone (See Scalps). Humeral apophysis easily discernible, with dorsal longitudinal furrow (Figure <xref ref-type="fig" rid="F7">43</xref>).</p><p>
            <italic>Lateral region.</italic> Only pedotectum I present (Figure <xref ref-type="fig" rid="F8">49</xref>); <italic>Pd I</italic> large lamina; the border can be followed a short distance to <italic>ex</italic> setae; <italic>h.ap</italic> clearly discernible as a structure with longitudinal furrow (Figure <xref ref-type="fig" rid="F7">43</xref>).</p><p>
            <italic>Ventral region.</italic> Subcapitulum diarthric, cerotegumental layer observed only behind <italic>h</italic> setal insertions (Figure <xref ref-type="fig" rid="F9">55</xref>). Subcapitular setae faintly barbate on either side, sharply tipped. Setae differing greatly in shape (see Figure <xref ref-type="fig" rid="F9">55</xref>): <italic>a</italic> (42 μm ± 3 μm) simple, sharply tipped; <italic>m</italic> (55 μm ± 3 μm); <italic>h</italic> (48μm ± 3 μm). Chelicera (Figure <xref ref-type="fig" rid="F8">51</xref>) elongate, with <italic>cha</italic>, <italic>chb</italic> setae. Series of dorsoventrally directing scales posterior to <italic>cha</italic>, <italic>chb</italic> setae; the largest is found dorsally, appears darker, followed by small transparent scales. Small movable digit (Figure <xref ref-type="fig" rid="F8">51</xref>) (see Discussion).</p><p>Epimeres I, II typical morphology, ventrosejugal furrow easily discernible, other epimeres not visible. Epimeral setation 3-1-3-3 (Figures <xref ref-type="fig" rid="F8">49</xref>, <xref ref-type="fig" rid="F9">54</xref>). Aggenital and adanal setae difficult to identify due to adanal-aggenital neotrichy. Neotrichy originates laterally to anal opening, is very prominent on posterior zone, number of setae varies between 8-10 (See Discussion).</p><p>
            <italic>Legs</italic> (Figures <xref ref-type="fig" rid="F12">70–74</xref>, Table <xref ref-type="table" rid="T2">2</xref>). Leg shape similar to <italic><tp:taxon-name><tp:taxon-name-part taxon-name-part-type="genus">Basilobelba</tp:taxon-name-part> <tp:taxon-name-part taxon-name-part-type="species">retiarius</tp:taxon-name-part></tp:taxon-name></italic> (Grandjean, 1959), moniliform with bulbous segments and large peduncles (Figures <xref ref-type="fig" rid="F12">70–74</xref>), femoral peduncles being largest. Tarsi particularly shaped, narrower between bulb and claw on legs I-IV. Cerotegumental layer covering segments but only basal zone of setae (Figure <xref ref-type="fig" rid="F10">60</xref>).</p><fig id="F11" position="float" orientation="portrait"><label>Figures 63–69.</label><caption><p>
          <italic><tp:taxon-name><tp:taxon-name-part taxon-name-part-type="genus">Basilobelba</tp:taxon-name-part> <tp:taxon-name-part taxon-name-part-type="species">spasmenosi</tp:taxon-name-part></tp:taxon-name></italic> sp. n. Adult; <abbrev xmlns:xlink="http://www.w3.org/1999/xlink" xlink:title="Scanning Electron Microscope" xlink:type="simple">SEM</abbrev>. <bold>63</bold> posterior view deutonymphal and tritonymphal scalps <bold>64</bold> posterior zone deutonymphal scalps, detail <bold>65</bold> dorso-posterior view deuto and tritonymphal scalps <bold>66</bold> tritonymphal scalps, posterior view <bold>67</bold> deutonymphal scalp, detail, anterior zone <bold>68</bold> detail <italic><abbrev xmlns:xlink="http://www.w3.org/1999/xlink" xlink:title="polyhedral reticulate to ovoid structure" xlink:type="simple">s.r.s</abbrev></italic> and <italic>c1</italic> seta, deutonymphal scalp <bold>69</bold> interior view, tritonymphal scalp. Abbreviations: see Materials and methods. Scale bars: <bold>63</bold> = 100 μm; <bold>64</bold> = 20 μm; <bold>65</bold> = 50 μm; <bold>66</bold> = 100 μm; <bold>67</bold> = 20 μm; <bold>68</bold> =5 μm; <bold>69</bold> = 20 μm.</p></caption><graphic xmlns:xlink="http://www.w3.org/1999/xlink" xlink:href="zookeys-598-001-g011.jpg" position="float" orientation="portrait" xlink:type="simple" id="oo_92361.jpg"/></fig><fig id="F12" position="float" orientation="portrait"><label>Figures 70–74.</label><caption><p>
          <italic><tp:taxon-name><tp:taxon-name-part taxon-name-part-type="genus">Basilobelba</tp:taxon-name-part> <tp:taxon-name-part taxon-name-part-type="species">spasmenosi</tp:taxon-name-part></tp:taxon-name></italic> sp. n. Adult; Optical observations. <bold>70</bold> leg I antiaxial <bold>71</bold> leg II antiaxial <bold>72</bold> leg III antiaxial <bold>73</bold> details tibia I solenidium j1, j2 and dorsal seta <bold>74</bold> leg IV, antiaxial. Abbreviations: See Materials and methods. Scale bars: <bold>70, 71, 72, 74</bold> = 100 μm; <bold>73</bold> = 25 μm.</p></caption><graphic xmlns:xlink="http://www.w3.org/1999/xlink" xlink:href="zookeys-598-001-g012.jpg" position="float" orientation="portrait" xlink:type="simple" id="oo_92362.jpg"/></fig><table-wrap id="T2" position="float" orientation="portrait"><label>Table 2.</label><caption><p>
          <italic><tp:taxon-name><tp:taxon-name-part taxon-name-part-type="genus">Basilobelba</tp:taxon-name-part> <tp:taxon-name-part taxon-name-part-type="species">spasmenosi</tp:taxon-name-part></tp:taxon-name></italic> sp. n. adult, legs.</p></caption><table id="TID0E2KBG" rules="all"><tbody><tr><th rowspan="1" colspan="1"/><th rowspan="1" colspan="1">Femur</th><th rowspan="1" colspan="1">Genu</th><th rowspan="1" colspan="1">Tibia</th><th rowspan="1" colspan="1">Tarsus</th></tr><tr><td rowspan="1" colspan="1">Leg I</td><td rowspan="1" colspan="1"/><td rowspan="1" colspan="1"/><td rowspan="1" colspan="1"/><td rowspan="1" colspan="1"/></tr><tr><td rowspan="1" colspan="1">Setae</td><td rowspan="1" colspan="1">
              <italic>d</italic>,(<italic>l</italic>),(<italic>v</italic>),<italic>bv</italic></td><td rowspan="1" colspan="1">(<italic>l</italic>),<italic>d</italic>,<italic>v</italic></td><td rowspan="1" colspan="1">
              <italic>d</italic>,(<italic>l</italic>),(<italic>v</italic>)</td><td rowspan="1" colspan="1">(<italic>ft</italic>),<italic>l</italic>”,(<italic>pl</italic>),<italic>v</italic>,(<italic>pv</italic>),(<italic>tc</italic>),(<italic>it</italic>),(<italic>p</italic>),(<italic>u</italic>),<italic>s</italic>,(<italic>a</italic>),<italic>e</italic></td></tr><tr><td rowspan="1" colspan="1">Solenidium</td><td rowspan="1" colspan="1">--------</td><td rowspan="1" colspan="1">s</td><td rowspan="1" colspan="1">j<sub>1</sub> , j <sub>2</sub></td><td rowspan="1" colspan="1">w<sub>1</sub>, w<sub>2</sub></td></tr><tr><td rowspan="1" colspan="1">Leg II</td><td rowspan="1" colspan="1"/><td rowspan="1" colspan="1"/><td rowspan="1" colspan="1"/><td rowspan="1" colspan="1"/></tr><tr><td rowspan="1" colspan="1">Setae</td><td rowspan="1" colspan="1">d,v”</td><td rowspan="1" colspan="1">d,(l),v</td><td rowspan="1" colspan="1">d,(l),v</td><td rowspan="1" colspan="1">(<italic>ft</italic>),(<italic>pv</italic>),<italic>S</italic>,(<italic>a</italic>),(<italic>u</italic>),(<italic>it</italic>),(<italic>tc</italic>),<italic>l</italic>’</td></tr><tr><td rowspan="1" colspan="1">Solenidium</td><td rowspan="1" colspan="1"/><td rowspan="1" colspan="1">s</td><td rowspan="1" colspan="1">j</td><td rowspan="1" colspan="1">w<sub>1</sub>, w<sub>2</sub></td></tr><tr><td rowspan="1" colspan="1">Leg III</td><td rowspan="1" colspan="1"/><td rowspan="1" colspan="1"/><td rowspan="1" colspan="1"/><td rowspan="1" colspan="1"/></tr><tr><td rowspan="1" colspan="1">Setae</td><td rowspan="1" colspan="1">d,l’,v</td><td rowspan="1" colspan="1">d,v,l’</td><td rowspan="1" colspan="1">d,l’(v)</td><td rowspan="1" colspan="1">
              <italic>ft</italic>’,(<italic>pv</italic>),(<italic>tc</italic>),(<italic>it</italic>,)(<italic>u</italic>),(<italic>a</italic>),<italic>S</italic></td></tr><tr><td rowspan="1" colspan="1">Solenidium</td><td rowspan="1" colspan="1"/><td rowspan="1" colspan="1"/><td rowspan="1" colspan="1"/><td rowspan="1" colspan="1"/></tr><tr><td rowspan="1" colspan="1">Leg IV</td><td rowspan="1" colspan="1"/><td rowspan="1" colspan="1"/><td rowspan="1" colspan="1"/><td rowspan="1" colspan="1"/></tr><tr><td rowspan="1" colspan="1">Setae</td><td rowspan="1" colspan="1">d,l’,v</td><td rowspan="1" colspan="1">d,l’</td><td rowspan="1" colspan="1">d,l’(v)</td><td rowspan="1" colspan="1">(<italic>tc</italic>),<italic>ft</italic>”,(<italic>pv</italic>)<italic>s</italic>,(<italic>a</italic>)(<italic>u</italic>)</td></tr><tr><td rowspan="1" colspan="1">Solenidium</td><td rowspan="1" colspan="1"/><td rowspan="1" colspan="1">-----</td><td rowspan="1" colspan="1">j</td><td rowspan="1" colspan="1">-------</td></tr></tbody></table></table-wrap><p>Setal formulae: I(1-6-4-5-20-1) (1-2-2); II(1-2-4-4-14-1) (1-1-2); III(2- 3-3-4-12-1) (1-1-0); IV(1-3-2-4-10-1) (0-1-0). Setae <italic>d</italic> present on all femurs, genua and tibiae. On tibia I (Figure <xref ref-type="fig" rid="F12">70</xref>) seta <italic>d</italic> is small and hardly discernible (Figure <xref ref-type="fig" rid="F12">73</xref>), situated on the same promontory as solenidion φ<sub>2</sub>. On all other tibiae (II, III, IV) (Figures <xref ref-type="fig" rid="F12">71</xref>, <xref ref-type="fig" rid="F12">72</xref>, <xref ref-type="fig" rid="F12">74</xref>),genua and femurs setae <italic>d</italic> large and barbate (Figures <xref ref-type="fig" rid="F12">70</xref>, <xref ref-type="fig" rid="F12">71</xref>, <xref ref-type="fig" rid="F12">72</xref>, <xref ref-type="fig" rid="F12">74</xref>).</p><p>
            <italic>Nymphal Scalps.</italic> Limited number of specimens and the necessity of dissection impeded comprehensive study of scalps, for this reason our study was limited to deutonymphal and tritonymphal scalps. Observed particularities: Very particular bean-shaped structures are found on either side of the decoupage zone around the horn-like structure (Figures <xref ref-type="fig" rid="F11">63</xref>, <xref ref-type="fig" rid="F11">64</xref>, <xref ref-type="fig" rid="F11">65</xref>, <xref ref-type="fig" rid="F11">66</xref>).</p><p>Scalps present polyhedral reticulate to ovoid cuticular structure (<italic><abbrev xmlns:xlink="http://www.w3.org/1999/xlink" xlink:title="polyhedral reticulate to ovoid structure" xlink:type="simple">s.r.s</abbrev></italic>), most visible on internal side (Figure <xref ref-type="fig" rid="F11">69</xref>) but also on entire scalp (Figures <xref ref-type="fig" rid="F11">63–69</xref>). Internally scalps present a very thin cuticular layer (<italic><abbrev xmlns:xlink="http://www.w3.org/1999/xlink" xlink:title="thin cuticular layer" xlink:type="simple">t.c.l</abbrev></italic>) (Figure <xref ref-type="fig" rid="F11">69</xref>) covering polygonal-ovoid structures. The <italic><abbrev xmlns:xlink="http://www.w3.org/1999/xlink" xlink:title="polyhedral reticulate to ovoid structure" xlink:type="simple">s.r.s</abbrev></italic> often appearing either completely perforated or with a thin cuticular <!--PageBreak--><!--PageBreak--><!--PageBreak--><!--PageBreak--><!--PageBreak--><!--PageBreak--><!--PageBreak-->layer (<italic><abbrev xmlns:xlink="http://www.w3.org/1999/xlink" xlink:title="thin cuticular layer" xlink:type="simple">t.c.l</abbrev></italic>) resembling an interior membrane (Figures <xref ref-type="fig" rid="F11">63</xref>, <xref ref-type="fig" rid="F11">65</xref>, <xref ref-type="fig" rid="F11">66</xref>, <xref ref-type="fig" rid="F11">67</xref>). In Figure <xref ref-type="fig" rid="F11">64</xref> the <italic><abbrev xmlns:xlink="http://www.w3.org/1999/xlink" xlink:title="polyhedral reticulate to ovoid structure" xlink:type="simple">s.r.s</abbrev></italic> is clearly visible due to transparency, also internally, on both sides of the decoupage zone around the horn. The complexity of these perforated areas is yet more interesting as the polyhedral reticular structure, when not perforated, is more or less rounded, surrounded by a polyhedral structure (Figure <xref ref-type="fig" rid="F11">67</xref>, <xref ref-type="fig" rid="F11">68</xref>).</p><p>
            <italic>Tritonymphal scalps</italic> (Figures <xref ref-type="fig" rid="F7">43</xref>, <xref ref-type="fig" rid="F7">45</xref>, <xref ref-type="fig" rid="F11">66</xref>, <xref ref-type="fig" rid="F11">69</xref>). Basque beret-shaped (Figure <xref ref-type="fig" rid="F11">66</xref>) tritonymphal scalp fixed to the adult by two structures, one situated anteriorly and the other posteriorly. Heart-shaped structure (tritonymphal buckle) in anterior part affixing scalp to adult notogaster. Tritonymphal buckle consisting of two loops (<italic>a</italic>) (Figures <xref ref-type="fig" rid="F7">43</xref>, <xref ref-type="fig" rid="F7">44</xref>), curving outwards then inwards forming a heart-shaped structure, continuing to meet in the plane of symmetry forming a thong-like structure (<italic>n</italic>) (Figure <xref ref-type="fig" rid="F7">44</xref>) in order to receive the wart (<italic>ve</italic>) (Figures <xref ref-type="fig" rid="F9">53</xref>). The <italic>ve</italic> is a round-ovoid structure (Figure <xref ref-type="fig" rid="F10">62</xref>) situated on the adult cuticular surface, functioning like a snap button, fixing the anterior part of the scalp to the adult cuticle. Depression (<italic>f</italic>) on the posterior adult cuticular surface (Figure <xref ref-type="fig" rid="F9">53</xref>) is indicated by a dotted round zone with <italic>f</italic> in centre. Observing <italic>f</italic> is difficult, necessitating changes in angle of observation. Zone <italic>f</italic> functions by coaptation with the interior part (<italic>su</italic>) (Figure <xref ref-type="fig" rid="F11">69</xref> indicated by ¿) (i.e. the inner curving part of the horn-like structure). Small polyhedral structures (poly) are present (Figure <xref ref-type="fig" rid="F11">69</xref> indicated by poly and¿) with similar characteristics to <italic><tp:taxon-name><tp:taxon-name-part taxon-name-part-type="genus">Basilobelba</tp:taxon-name-part> <tp:taxon-name-part taxon-name-part-type="species">maidililae</tp:taxon-name-part></tp:taxon-name></italic> <xref ref-type="bibr" rid="B14">Fernandez et al., 2015</xref> but obtaining high resolution <abbrev xmlns:xlink="http://www.w3.org/1999/xlink" xlink:title="Scanning Electron Microscope" xlink:type="simple">SEM</abbrev> images was impossible due to a technical problem. Setae <italic>h<sub>1</sub></italic>, <italic>h<sub>2</sub></italic>, <italic>h<sub>3</sub></italic>, <italic>p<sub>1</sub></italic> clearly visible; setae <italic>lp</italic>, <italic>lm</italic> only visible in some instances, due to the cerotegumental layer impeding observation (Figure <xref ref-type="fig" rid="F11">65</xref>). Horn-like structure on posterior scalp border (Figure <xref ref-type="fig" rid="F11">64</xref>, <xref ref-type="fig" rid="F11">65</xref>) aiding in hooking the deutonymphal scalp.</p><p>
            <italic>Deutonymphal scalps</italic> (Figures <xref ref-type="fig" rid="F7">43</xref>, <xref ref-type="fig" rid="F11">63</xref>, <xref ref-type="fig" rid="F11">64</xref>, <xref ref-type="fig" rid="F11">65</xref>). Tritonymphal and deutonymphal scalps differ greatly (Figures <xref ref-type="fig" rid="F11">66</xref> and <xref ref-type="fig" rid="F11">63</xref>). No buckles for adherence observed in anterior zone of deutonymphal scalps, and posterior zone (Figures <xref ref-type="fig" rid="F11">63</xref>, <xref ref-type="fig" rid="F11">64</xref>) with horn-like structure fixing the protonynphal scalp found on a mobile strip (<italic>le</italic>) consisting of a section of deutonymphal scalp (See <xref ref-type="bibr" rid="B16">Grandjean 1959</xref>). Horn-like structure composed of a style <!--PageBreak-->(<italic>s</italic>) and a stylet (<italic>st</italic>) (Figure <xref ref-type="fig" rid="F11">64</xref>). In common with the tritonymphal scalp, a bean-shaped structure (<italic><abbrev xmlns:xlink="http://www.w3.org/1999/xlink" xlink:title="bean-shaped structure" xlink:type="simple">h.sc</abbrev></italic>) is observed. Only posterior setae <italic>h<sub>1</sub></italic>, <italic>h<sub>2</sub></italic>, <italic>h<sub>3</sub></italic>, <italic>p<sub>1</sub></italic> are visible.</p></tp:treatment-sec><tp:treatment-sec sec-type="remarks"><title>Remarks.</title><p>The remarkable perforated structures are not observed in other congeners. At present we are studying another species from Rwanda with bean-shaped structures on scalps, similar to those in <italic><tp:taxon-name><tp:taxon-name-part taxon-name-part-type="genus">Basilobelba</tp:taxon-name-part> <tp:taxon-name-part taxon-name-part-type="species">spasmenosi</tp:taxon-name-part></tp:taxon-name></italic> sp. n.</p></tp:treatment-sec><ref-list><ref id="B14"><mixed-citation xmlns:xlink="http://www.w3.org/1999/xlink" xlink:type="simple">
          <person-group><name name-style="western"><surname>Fernandez</surname><given-names>N</given-names></name><name name-style="western"><surname>Theron</surname><given-names>P</given-names></name><name name-style="western"><surname>Rollard</surname><given-names>C</given-names></name><name name-style="western"><surname>Leiva</surname><given-names>S</given-names></name></person-group> (<year>2015</year>) <article-title>Oribatid mites (<tp:taxon-name><tp:taxon-name-part taxon-name-part-type="subclass">Acari</tp:taxon-name-part></tp:taxon-name>: <tp:taxon-name><tp:taxon-name-part taxon-name-part-type="order">Oribatida</tp:taxon-name-part></tp:taxon-name>) from deep soils of Hòn Chông limestone hills, Kien Giang Province, Vietnam. II. Descriptions of two new species, <tp:taxon-name><tp:taxon-name-part taxon-name-part-type="family">Lohmanniidae</tp:taxon-name-part></tp:taxon-name> (<tp:taxon-name><tp:taxon-name-part taxon-name-part-type="subclass">Acari</tp:taxon-name-part></tp:taxon-name>: <tp:taxon-name><tp:taxon-name-part taxon-name-part-type="order">Oribatida</tp:taxon-name-part></tp:taxon-name>), second part. <italic><tp:taxon-name><tp:taxon-name-part taxon-name-part-type="genus">Papillacarus</tp:taxon-name-part> <tp:taxon-name-part taxon-name-part-type="species">whitteni</tp:taxon-name-part></tp:taxon-name></italic> sp. n. (family <tp:taxon-name><tp:taxon-name-part taxon-name-part-type="family">Lohmanniidae</tp:taxon-name-part></tp:taxon-name>) and <italic><tp:taxon-name><tp:taxon-name-part taxon-name-part-type="genus">Basilobelba</tp:taxon-name-part> <tp:taxon-name-part taxon-name-part-type="species">maidililae</tp:taxon-name-part></tp:taxon-name></italic>, sp. n. (family <tp:taxon-name><tp:taxon-name-part taxon-name-part-type="family">Basilobelbidae</tp:taxon-name-part></tp:taxon-name>).</article-title> <source>International Journal of Acarology</source> <volume>41</volume>(<issue>2</issue>): <fpage>132</fpage>–<lpage>146</lpage>. doi: <ext-link xlink:type="simple" ext-link-type="doi" xlink:href="10.1080/01647954.2015.1014414">10.1080/01647954.2015.1014414</ext-link></mixed-citation></ref><ref id="B16"><mixed-citation xmlns:xlink="http://www.w3.org/1999/xlink" xlink:type="simple">
          <person-group><name name-style="western"><surname>Grandjean</surname><given-names>F</given-names></name></person-group> (<year>1959</year>) <article-title><italic><tp:taxon-name><tp:taxon-name-part taxon-name-part-type="genus">Hammation</tp:taxon-name-part> <tp:taxon-name-part taxon-name-part-type="species">sollertius</tp:taxon-name-part></tp:taxon-name></italic> n.g., sp. n. (Acarien, Oribate).</article-title> <source>Mémoires Muséum National d’Histoire Naturelle nouvelle</source> <series>série a</series>, zoologie tome <volume>16</volume>(<issue>6</issue>): <fpage>173</fpage>–<lpage>198</lpage>.</mixed-citation></ref></ref-list></tp:taxon-treatment>
